# Supplementary material for: Feasibility of Vis-NIR spectroscopy approach to predict soil biological attributes in arid land soils
Source: PLoS One. 2024 Sep 25;19(9):e0311122. doi: 10.1371/journal.pone.0311122 (PMC11423984; doi:10.1371/journal.pone.0311122)
Supplement: S1 Raw data — (XLSX) [file pone.0311122.s001.xlsx]

## Sheet: data
ACP	ALP	Ln (DEH)	SMR	Pmic	Cmic	400.00	400.50	401.00	401.50	402.00	402.50	403.00	403.50	404.00	404.50	405.00	405.50	406.00	406.50	407.00	407.50	408.00	408.50	409.00	409.50	410.00	410.50	411.00	411.50	412.00	412.50	413.00	413.50	414.00	414.50	415.00	415.50	416.00	416.50	417.00	417.50	418.00	418.50	419.00	419.50	420.00	420.50	421.00	421.50
77.1904	220.697	3.14536	5.676	6.332	369.6	0.189269	0.18699	0.184753	0.18257	0.180452	0.178407	0.176442	0.174562	0.172773	0.171077	0.169475	0.167966	0.166552	0.165229	0.163995	0.162847	0.161781	0.160794	0.159881	0.159038	0.158261	0.157543	0.156885	0.156279	0.155721	0.155209	0.154736	0.1543	0.153898	0.153525	0.153181	0.152861	0.152563	0.152285	0.152023	0.151776	0.151543	0.151323	0.151114	0.150914	0.150724	0.150541	0.150366	0.150198
94.1212	229.148	3.93371	4.356	6.272	369	0.18558	0.183338	0.181138	0.178991	0.176908	0.174897	0.172964	0.171116	0.169357	0.167689	0.166113	0.164629	0.163236	0.161934	0.160719	0.159587	0.158537	0.157563	0.156664	0.155834	0.155067	0.15436	0.153712	0.153116	0.152568	0.152064	0.151601	0.151173	0.150779	0.150414	0.150076	0.149762	0.14947	0.149196	0.148938	0.148694	0.148464	0.148247	0.14804	0.147841	0.147651	0.147468	0.147292	0.147122
102.015	209.869	3.17639	4.092	8.34	289	0.181436	0.179198	0.177003	0.174862	0.172784	0.170776	0.168847	0.167002	0.165244	0.163576	0.161998	0.160512	0.159116	0.15781	0.156589	0.155451	0.154393	0.153412	0.152503	0.151663	0.150886	0.15017	0.14951	0.148902	0.148342	0.147825	0.147349	0.146908	0.146499	0.14612	0.145769	0.145441	0.145135	0.144847	0.144576	0.144319	0.144075	0.143844	0.143623	0.143411	0.143207	0.143011	0.142822	0.14264
82.4562	195.077	3.37882	4.62	6.104	284	0.181224	0.179022	0.176862	0.174755	0.172711	0.170737	0.168841	0.167027	0.1653	0.163663	0.162116	0.160658	0.15929	0.15801	0.156814	0.155701	0.154666	0.153708	0.15282	0.152	0.151242	0.150543	0.1499	0.149308	0.148762	0.148259	0.147796	0.147367	0.14697	0.146602	0.146261	0.145944	0.145647	0.14537	0.145108	0.14486	0.144626	0.144404	0.144192	0.143989	0.143794	0.143606	0.143425	0.14325
72.2533	227.493	0.84844	4.884	7.264	320	0.188951	0.18682	0.184727	0.182685	0.180704	0.178789	0.176949	0.175189	0.173514	0.171926	0.170426	0.169014	0.16769	0.16645	0.165295	0.164221	0.163224	0.162301	0.161447	0.160659	0.159934	0.159266	0.158651	0.158085	0.157565	0.157086	0.156645	0.156239	0.155863	0.155515	0.155193	0.154895	0.154616	0.154356	0.154111	0.15388	0.153662	0.153456	0.15326	0.153073	0.152894	0.152723	0.152559	0.152402
80.9367	236.83	2.43921	5.148	7.096	323	0.187238	0.185041	0.182885	0.180782	0.178739	0.176767	0.174871	0.173058	0.171331	0.169693	0.168146	0.16669	0.165325	0.164048	0.162857	0.16175	0.160722	0.15977	0.15889	0.158077	0.157328	0.156637	0.156	0.155415	0.154875	0.154378	0.15392	0.153497	0.153105	0.152742	0.152406	0.152094	0.151803	0.15153	0.151274	0.151031	0.150802	0.150585	0.150378	0.150179	0.149989	0.149805	0.149629	0.149458
66.2314	271.417	3.80078	3.3	7.096	256	0.192572	0.190383	0.188233	0.186134	0.184096	0.182126	0.18023	0.178417	0.176688	0.175048	0.173498	0.172038	0.170666	0.169382	0.168184	0.167069	0.166035	0.165076	0.16419	0.163373	0.162621	0.161928	0.161291	0.160707	0.160171	0.159678	0.159225	0.158809	0.158424	0.158069	0.157742	0.157438	0.157154	0.156889	0.156639	0.156404	0.156182	0.155973	0.155773	0.155583	0.155401	0.155226	0.155058	0.154898
56.7611	240.856	1.91645	4.884	7.456	329	0.188929	0.186742	0.184594	0.182499	0.180465	0.1785	0.176611	0.174804	0.173082	0.171449	0.169905	0.168451	0.167088	0.165811	0.16462	0.163511	0.162482	0.161528	0.160645	0.159831	0.159079	0.158386	0.157748	0.157163	0.156624	0.156129	0.155673	0.155253	0.154865	0.154507	0.154176	0.153869	0.153583	0.153315	0.153064	0.152826	0.152602	0.15239	0.152188	0.151994	0.151809	0.151631	0.15146	0.151294
123.266	271.48	3.76194	4.62	12.12	306	0.176107	0.17389	0.171716	0.169596	0.16754	0.165556	0.163649	0.161827	0.160092	0.158447	0.156892	0.155429	0.154055	0.15277	0.151571	0.150454	0.149416	0.148453	0.147562	0.146737	0.145974	0.14527	0.144623	0.144026	0.143475	0.142967	0.142499	0.142064	0.141661	0.141287	0.140939	0.140613	0.140308	0.140022	0.13975	0.139493	0.139249	0.139016	0.138794	0.13858	0.138375	0.138177	0.137985	0.137801
112.692	237.532	3.67275	4.092	12.396	343.2	0.165517	0.163407	0.161338	0.15932	0.157361	0.155471	0.153655	0.151919	0.150265	0.148697	0.147213	0.145816	0.144504	0.143277	0.14213	0.141061	0.140066	0.139143	0.138287	0.137495	0.136761	0.136084	0.13546	0.134884	0.134351	0.133859	0.133404	0.132982	0.132589	0.132224	0.131883	0.131564	0.131264	0.130982	0.130714	0.130459	0.130217	0.129986	0.129764	0.129551	0.129346	0.129148	0.128958	0.128773
108.353	264.145	1.5373	4.356	10.548	286	0.171288	0.169192	0.167136	0.16513	0.163184	0.161304	0.159497	0.157769	0.156122	0.15456	0.153083	0.15169	0.150383	0.149158	0.148013	0.146945	0.145952	0.14503	0.144175	0.143383	0.142651	0.141974	0.141351	0.140776	0.140245	0.139756	0.139304	0.138886	0.138498	0.138139	0.137805	0.137494	0.137202	0.136929	0.136671	0.136427	0.136194	0.135974	0.135762	0.135559	0.135364	0.135175	0.134993	0.134817
114.371	276.377	2.6373	4.356	9.996	423	0.170087	0.167932	0.165818	0.163757	0.161757	0.159825	0.157969	0.156194	0.154504	0.1529	0.151384	0.149955	0.148613	0.147356	0.146183	0.145089	0.144071	0.143125	0.142249	0.141439	0.14069	0.139999	0.139363	0.138776	0.138235	0.137736	0.137275	0.13685	0.136455	0.136089	0.135748	0.135429	0.13513	0.134849	0.134582	0.134329	0.134088	0.133859	0.13364	0.133429	0.133226	0.133031	0.132842	0.132661
85.6485	170.466	3.28286	5.676	10.2453	295	0.194929	0.192592	0.190299	0.188062	0.18589	0.183792	0.181774	0.179843	0.178003	0.176256	0.174604	0.173048	0.171586	0.170216	0.168936	0.167744	0.166636	0.165609	0.164658	0.163778	0.162967	0.162218	0.16153	0.160897	0.160314	0.159779	0.159285	0.158829	0.158408	0.158019	0.157658	0.157322	0.15701	0.156716	0.156439	0.156177	0.155928	0.155692	0.155467	0.155251	0.155043	0.154844	0.154651	0.154466
134.352	250.897	2.23563	4.62	11.732	389	0.167259	0.165119	0.163021	0.160975	0.15899	0.157072	0.15523	0.153467	0.151787	0.150194	0.148685	0.147264	0.145928	0.144676	0.143507	0.142415	0.141399	0.140454	0.139578	0.138765	0.138013	0.137318	0.136677	0.136085	0.135538	0.135032	0.134566	0.134134	0.133734	0.133362	0.133016	0.132692	0.132388	0.132102	0.131831	0.131573	0.131327	0.131093	0.130868	0.130651	0.130441	0.130238	0.130041	0.129851
108.424	274.679	4.14364	4.356	13.14	308	0.180786	0.17852	0.176296	0.174127	0.172023	0.169991	0.168038	0.16617	0.164391	0.162704	0.161109	0.159606	0.158196	0.156878	0.155648	0.154501	0.153435	0.152447	0.151531	0.150684	0.149901	0.14918	0.148516	0.147905	0.147341	0.14682	0.14634	0.145895	0.145482	0.145099	0.144741	0.144407	0.144093	0.143798	0.143519	0.143253	0.143001	0.142762	0.142532	0.142313	0.142102	0.141898	0.141703	0.141514
117.725	309.004	2.36596	4.884	10.216	402	0.169574	0.167472	0.165409	0.163396	0.161441	0.159552	0.157735	0.155996	0.154337	0.152762	0.151272	0.149868	0.148549	0.147314	0.14616	0.145084	0.144083	0.143155	0.142295	0.141499	0.140763	0.140084	0.139458	0.138881	0.13835	0.137859	0.137406	0.136986	0.136597	0.136236	0.1359	0.135587	0.135293	0.135017	0.134756	0.134508	0.134273	0.13405	0.133836	0.13363	0.133431	0.13324	0.133055	0.132877
115.794	250.29	1.95897	3.564	9.22	211.2	0.179957	0.178027	0.17613	0.174276	0.172475	0.170733	0.169056	0.167451	0.16592	0.164468	0.163094	0.1618	0.160586	0.15945	0.158392	0.157408	0.156495	0.15565	0.15487	0.154151	0.153489	0.15288	0.152322	0.151809	0.151339	0.150908	0.150512	0.150148	0.149812	0.149502	0.149217	0.148954	0.14871	0.148482	0.148271	0.148073	0.147888	0.147713	0.147549	0.147393	0.147245	0.147103	0.146969	0.146841
104.85	267.47	3.60201	4.092	9.636	237.6	0.178784	0.176718	0.174689	0.172709	0.170789	0.168934	0.167152	0.165449	0.163827	0.162289	0.160837	0.15947	0.158189	0.156989	0.155871	0.15483	0.153863	0.152968	0.152141	0.151377	0.150673	0.150025	0.149428	0.148881	0.148378	0.147916	0.147491	0.147101	0.14674	0.146408	0.146101	0.145816	0.145552	0.145304	0.145072	0.144854	0.144648	0.144453	0.144268	0.144091	0.143922	0.143761	0.143606	0.143458
145.215	255.744	1.58678	2.508	8.808	267	0.178474	0.176458	0.174479	0.172547	0.170673	0.168863	0.167122	0.165459	0.163876	0.162375	0.160957	0.159624	0.158374	0.157205	0.156115	0.155102	0.154163	0.153294	0.152491	0.151751	0.151069	0.150442	0.149865	0.149335	0.148848	0.148401	0.14799	0.147613	0.147265	0.146944	0.146648	0.146375	0.146121	0.145883	0.145661	0.145452	0.145255	0.14507	0.144894	0.144727	0.144567	0.144414	0.144268	0.144128
147.113	268.997	3.8171	4.356	9.444	297	0.17118	0.169297	0.167448	0.165645	0.163894	0.162203	0.160578	0.159025	0.157546	0.156145	0.154821	0.153576	0.152407	0.151315	0.150296	0.149349	0.148469	0.147654	0.146902	0.146207	0.145567	0.144978	0.144436	0.143939	0.143483	0.143064	0.14268	0.142328	0.142004	0.141708	0.141435	0.141183	0.140949	0.140731	0.140527	0.140336	0.140156	0.139986	0.139826	0.139673	0.139527	0.139388	0.139254	0.139127
116.127	168.233	3.95201	5.412	9.664	395	0.199419	0.197251	0.195121	0.193041	0.191021	0.189069	0.187191	0.185396	0.183686	0.182065	0.180534	0.179093	0.177742	0.176478	0.1753	0.174205	0.17319	0.172249	0.171381	0.17058	0.169843	0.169167	0.168546	0.167977	0.167454	0.166976	0.166538	0.166136	0.165767	0.165427	0.165117	0.164831	0.164567	0.164321	0.164092	0.163877	0.163677	0.16349	0.163313	0.163145	0.162987	0.162836	0.162693	0.162557
155.126	287.383	1.51732	4.526	10.4582	321	0.185073	0.183164	0.181287	0.179453	0.177672	0.17595	0.174293	0.172708	0.171197	0.169764	0.168411	0.167136	0.165942	0.164826	0.163785	0.162817	0.16192	0.16109	0.160323	0.159617	0.158966	0.158369	0.157821	0.157319	0.156858	0.156436	0.156049	0.155694	0.155368	0.155068	0.154792	0.154537	0.154301	0.154082	0.153877	0.153685	0.153505	0.153333	0.153172	0.15302	0.152874	0.152737	0.152606	0.152481
158.555	299.986	3.63485	5.148	11.6	359	0.191323	0.189238	0.18719	0.185191	0.183252	0.181379	0.179579	0.177858	0.176219	0.174667	0.173203	0.171825	0.170533	0.169327	0.168202	0.167158	0.166189	0.165293	0.164465	0.163701	0.162999	0.162354	0.161762	0.161219	0.160722	0.160266	0.159849	0.159467	0.159118	0.158797	0.158503	0.158232	0.157981	0.157748	0.15753	0.157326	0.157134	0.156951	0.156779	0.156614	0.156458	0.156308	0.156163	0.156025
130.224	228.43	3.24571	5.148	9.248	292	0.177263	0.175386	0.173542	0.171741	0.169992	0.168301	0.166675	0.165118	0.163633	0.162226	0.160896	0.159643	0.158467	0.157368	0.156343	0.15539	0.154506	0.153689	0.152934	0.152239	0.1516	0.151014	0.150478	0.149986	0.149537	0.149127	0.148752	0.148408	0.148092	0.147801	0.147534	0.147287	0.147059	0.146846	0.146648	0.146462	0.146288	0.146123	0.145968	0.145822	0.145683	0.145551	0.145425	0.145305
142.256	251.239	3.5633	4.884	9.2	265.4	0.167929	0.166093	0.164289	0.162528	0.160817	0.159164	0.157573	0.156051	0.154602	0.153227	0.151927	0.150704	0.149557	0.148483	0.147483	0.146552	0.145688	0.144889	0.14415	0.143468	0.142842	0.142265	0.141735	0.141249	0.140802	0.140392	0.140016	0.139671	0.139352	0.139058	0.138786	0.138534	0.1383	0.138082	0.137878	0.137687	0.137507	0.137338	0.137179	0.137028	0.136884	0.136747	0.136616	0.136492
71.7796	223.526	3.66653	2.508	9.22	332	0.183323	0.18105	0.178821	0.176646	0.174535	0.172497	0.170537	0.168663	0.166877	0.165183	0.163582	0.162074	0.160657	0.159332	0.158095	0.156942	0.15587	0.154876	0.153956	0.153104	0.152317	0.151591	0.150922	0.150307	0.149739	0.149216	0.148734	0.148288	0.147875	0.147491	0.147136	0.146804	0.146494	0.146203	0.145929	0.14567	0.145424	0.14519	0.144968	0.144754	0.14455	0.144353	0.144163	0.143981
36.9129	62.0252	2.32239	4.092	10.796	369	0.190676	0.188355	0.186078	0.183856	0.181701	0.179619	0.177619	0.175705	0.173882	0.172153	0.170518	0.168977	0.167531	0.166178	0.164914	0.163736	0.162642	0.161628	0.16069	0.159823	0.159022	0.158284	0.157605	0.156981	0.156406	0.155878	0.155393	0.154945	0.154532	0.154149	0.153795	0.153467	0.15316	0.152873	0.152603	0.152348	0.152107	0.151879	0.151662	0.151454	0.151255	0.151063	0.15088	0.150704
47.8509	89.5063	3.125	4.092	11.016	412	0.186014	0.183713	0.181455	0.179252	0.177116	0.175054	0.173073	0.17118	0.169378	0.167669	0.166056	0.164536	0.163111	0.161779	0.160535	0.159375	0.158298	0.1573	0.156376	0.155521	0.154731	0.154002	0.153331	0.152713	0.152144	0.15162	0.151137	0.150691	0.150278	0.149896	0.149543	0.149214	0.148908	0.148622	0.148353	0.1481	0.147861	0.147634	0.14742	0.147214	0.147018	0.14683	0.146649	0.146475
101.337	184.156	3.79017	5.676	9	343.2	0.1896	0.187417	0.185273	0.183181	0.18115	0.179187	0.177299	0.175493	0.173771	0.172138	0.170594	0.169141	0.167777	0.1665	0.165309	0.164202	0.163174	0.162222	0.161343	0.160532	0.159786	0.159098	0.158466	0.157886	0.157354	0.156865	0.156415	0.156002	0.155621	0.15527	0.154946	0.154645	0.154366	0.154105	0.15386	0.153629	0.153411	0.153205	0.153009	0.152822	0.152643	0.152471	0.152306	0.152148
59.5294	170.626	3.45896	4.092	6.188	373	0.189044	0.186834	0.184666	0.18255	0.180497	0.178514	0.176609	0.174787	0.173051	0.171406	0.169852	0.16839	0.167019	0.165737	0.16454	0.163426	0.162393	0.161436	0.160552	0.159736	0.158984	0.158292	0.157654	0.157069	0.156531	0.156037	0.155582	0.155163	0.154776	0.154419	0.154089	0.153783	0.153497	0.15323	0.152978	0.152741	0.152518	0.152306	0.152105	0.151912	0.151727	0.15155	0.15138	0.151217
70.9981	216.095	2.89562	4.62	6.076	258	0.183375	0.181132	0.17893	0.176783	0.1747	0.172688	0.170756	0.168909	0.16715	0.165483	0.163907	0.162425	0.161035	0.159735	0.158522	0.157392	0.156343	0.155371	0.154473	0.153644	0.15288	0.152175	0.151528	0.150934	0.150388	0.149886	0.149425	0.149001	0.148609	0.148248	0.147913	0.147603	0.147314	0.147043	0.146788	0.146548	0.14632	0.146103	0.145897	0.145699	0.145509	0.145326	0.145149	0.144979
164.415	257.766	3.39937	3.036	5.495	245	0.183634	0.181599	0.1796	0.177648	0.175752	0.17392	0.172157	0.170471	0.168864	0.167341	0.165901	0.164545	0.163272	0.162082	0.160972	0.15994	0.158982	0.158094	0.157274	0.156517	0.15582	0.155179	0.15459	0.154049	0.153551	0.153094	0.152675	0.152289	0.151932	0.151602	0.151296	0.151012	0.150747	0.1505	0.150268	0.150049	0.149842	0.149646	0.149461	0.149286	0.149117	0.148956	0.148802	0.148654
50.3387	84.4051	0.693147	2.508	6.105	312	0.191057	0.189001	0.18698	0.185007	0.183092	0.181241	0.179462	0.177761	0.176141	0.174605	0.173154	0.171789	0.17051	0.169313	0.168197	0.16716	0.166197	0.165305	0.164481	0.16372	0.163018	0.162373	0.16178	0.161235	0.160735	0.160275	0.159853	0.159465	0.159106	0.158776	0.158473	0.158194	0.157934	0.157693	0.157469	0.157259	0.157062	0.156875	0.156699	0.156532	0.156372	0.156219	0.156072	0.155931
51.0672	88.8713	0.841567	4.62	5.376	296	0.189482	0.187452	0.185457	0.183509	0.181617	0.179788	0.178029	0.176345	0.17474	0.173217	0.171778	0.170422	0.169149	0.167959	0.166848	0.165814	0.164855	0.163966	0.163145	0.162386	0.161687	0.161044	0.160454	0.15991	0.159412	0.158954	0.158532	0.158144	0.157785	0.157454	0.157147	0.156863	0.156598	0.156351	0.156119	0.155902	0.155697	0.155503	0.15532	0.155146	0.154979	0.154821	0.154669	0.154524
68.7366	82.0172	1.94018	4.62	6.384	285	0.195966	0.193784	0.19164	0.189549	0.18752	0.185559	0.183674	0.181872	0.180155	0.178528	0.17699	0.175543	0.174184	0.172912	0.171726	0.170623	0.169598	0.168648	0.167769	0.166959	0.166212	0.165525	0.164893	0.164312	0.163777	0.163287	0.162837	0.162423	0.162042	0.161691	0.161367	0.161066	0.160786	0.160524	0.160279	0.160048	0.159829	0.159622	0.159426	0.159239	0.15906	0.158889	0.158725	0.158568
63.3207	157.629	1.07841	2.772	8.692	237.6	0.184783	0.182752	0.180758	0.17881	0.176918	0.175089	0.173331	0.171647	0.170043	0.16852	0.167079	0.165724	0.16445	0.163259	0.162147	0.161112	0.160151	0.15926	0.158436	0.157675	0.156973	0.156326	0.155731	0.155182	0.154677	0.154212	0.153784	0.153388	0.153022	0.152683	0.152367	0.152073	0.151798	0.15154	0.151297	0.151068	0.150851	0.150644	0.150447	0.15026	0.150079	0.149908	0.149742	0.149583
133.256	356.749	3.39893	4.092	7.944	237.6	0.173773	0.171886	0.170031	0.168219	0.166461	0.164763	0.16313	0.161569	0.160082	0.158672	0.157341	0.156089	0.154914	0.153816	0.152792	0.15184	0.150956	0.150136	0.149378	0.148678	0.148032	0.147436	0.146888	0.146383	0.145917	0.145488	0.145093	0.144727	0.144389	0.144075	0.143784	0.143513	0.14326	0.143024	0.142801	0.142592	0.142394	0.142206	0.142027	0.141858	0.141695	0.141539	0.141389	0.141245
145.386	117.686	2.09924	3.828	8.528	197	0.202774	0.200699	0.198659	0.196668	0.194734	0.192867	0.191072	0.189355	0.18772	0.186172	0.18471	0.183335	0.182046	0.180843	0.179721	0.178679	0.177714	0.176821	0.175997	0.175238	0.17454	0.173899	0.173313	0.172776	0.172283	0.171833	0.171421	0.171044	0.170699	0.170382	0.17009	0.169822	0.169573	0.169342	0.169126	0.168924	0.168734	0.168553	0.168383	0.168222	0.168068	0.167921	0.16778	0.167646
145.399	269.388	2.7139	3.564	10.8	230	0.188817	0.186797	0.184813	0.182876	0.180993	0.179175	0.177426	0.175754	0.174161	0.17265	0.171222	0.169878	0.168617	0.167438	0.166338	0.165315	0.164366	0.163486	0.162673	0.161922	0.16123	0.160594	0.160008	0.159469	0.158974	0.158519	0.1581	0.157714	0.157357	0.157027	0.15672	0.156436	0.15617	0.155922	0.155688	0.155469	0.155261	0.155064	0.154877	0.1547	0.154529	0.154366	0.154209	0.154058
43.1963	289.313	2.5286	4.356	6.356	259	0.193025	0.191093	0.189193	0.187336	0.185531	0.183787	0.182109	0.180503	0.178972	0.17752	0.176147	0.174854	0.17364	0.172505	0.171446	0.170462	0.169548	0.168702	0.16792	0.1672	0.166536	0.165927	0.165368	0.164854	0.164382	0.163949	0.163553	0.163189	0.162853	0.162545	0.16226	0.161996	0.161751	0.161522	0.161308	0.161108	0.160919	0.16074	0.160572	0.160413	0.16026	0.160117	0.15998	0.15985
67.1816	168.68	1.17434	2.508	6.04	285	0.171386	0.169563	0.167772	0.166023	0.164323	0.162681	0.161102	0.159593	0.158154	0.15679	0.155501	0.154288	0.153149	0.152084	0.151091	0.150167	0.149309	0.148514	0.14778	0.147103	0.146478	0.145904	0.145376	0.14489	0.144443	0.144032	0.143654	0.143305	0.142982	0.142684	0.142406	0.142148	0.141906	0.141679	0.141467	0.141266	0.141075	0.140894	0.140722	0.14056	0.140404	0.140256	0.140114	0.139978
90.3796	269.209	1.6812	2.508	5.752	237.6	0.160437	0.158687	0.156968	0.15529	0.15366	0.152084	0.150569	0.149121	0.14774	0.146431	0.145193	0.144028	0.142934	0.14191	0.140955	0.140065	0.139238	0.138471	0.137761	0.137104	0.136498	0.135939	0.135423	0.134948	0.134511	0.134108	0.133736	0.133392	0.133073	0.132778	0.132503	0.132248	0.132008	0.131783	0.131571	0.131371	0.13118	0.130999	0.130826	0.130662	0.130503	0.130352	0.130206	0.130065
107.895	278.226	1.94133	3.3	5.432	245.3	0.166861	0.164908	0.16299	0.161119	0.159302	0.157547	0.155859	0.154244	0.152704	0.151243	0.149862	0.14856	0.147338	0.146193	0.145123	0.144127	0.1432	0.14234	0.141544	0.140808	0.140127	0.139499	0.138919	0.138385	0.137893	0.137438	0.137019	0.136632	0.136274	0.135942	0.135633	0.135346	0.135079	0.134827	0.134591	0.134367	0.134155	0.133953	0.13376	0.133575	0.133397	0.133226	0.13306	0.132899
88.0541	245.125	2.94549	4.884	6.356	211.2	0.178231	0.175955	0.173722	0.171543	0.169429	0.167387	0.165425	0.163547	0.161757	0.160058	0.158451	0.156937	0.155515	0.154183	0.15294	0.151782	0.150704	0.149703	0.148775	0.147916	0.147123	0.146391	0.145716	0.145094	0.144519	0.143988	0.143497	0.143042	0.142619	0.142226	0.14186	0.141518	0.141197	0.140895	0.14061	0.14034	0.140082	0.139838	0.139604	0.13938	0.139163	0.138955	0.138754	0.138559
68.4077	259.299	2.61593	3.8956	4.164	259	0.17337	0.171464	0.16959	0.167761	0.165987	0.164272	0.162624	0.161048	0.159548	0.158126	0.156783	0.15552	0.154335	0.153227	0.152194	0.151235	0.150344	0.149519	0.148756	0.148051	0.147401	0.146802	0.146251	0.145743	0.145276	0.144846	0.14445	0.144084	0.143746	0.143433	0.143143	0.142874	0.142622	0.142387	0.142166	0.141959	0.141763	0.141577	0.141402	0.141234	0.141074	0.140921	0.140774	0.140633
49.1702	191.426	1.8718	4.884	4.656	220	0.160017	0.15826	0.156534	0.154849	0.153211	0.151629	0.150106	0.148649	0.14726	0.145942	0.144695	0.14352	0.142416	0.141383	0.140418	0.13952	0.138685	0.137912	0.137195	0.136533	0.135923	0.135361	0.134842	0.134365	0.133926	0.133521	0.133149	0.132804	0.132485	0.132189	0.131913	0.131657	0.131416	0.13119	0.130977	0.130776	0.130584	0.1304	0.130225	0.130058	0.129897	0.129743	0.129594	0.12945
72.9676	146.594	1.4816	4.2563	4.328	218	0.181044	0.179119	0.177227	0.175381	0.173588	0.171856	0.170192	0.168601	0.167087	0.165651	0.164296	0.163022	0.161827	0.160712	0.159672	0.158706	0.157811	0.156982	0.156218	0.155514	0.154865	0.154269	0.153722	0.15322	0.152759	0.152336	0.151948	0.15159	0.151261	0.150957	0.150676	0.150416	0.150174	0.149947	0.149735	0.149537	0.149348	0.14917	0.149002	0.148842	0.148689	0.148545	0.148406	0.148273
35.2571	92.3107	1.24703	3.828	4.912	316.8	0.182481	0.180425	0.178407	0.176438	0.174526	0.17268	0.170904	0.169206	0.167587	0.166051	0.1646	0.163233	0.16195	0.160749	0.159628	0.158585	0.157617	0.156719	0.155889	0.155122	0.154416	0.153766	0.153168	0.152617	0.152111	0.151646	0.151218	0.150823	0.150459	0.150122	0.149809	0.14952	0.149249	0.148996	0.148759	0.148535	0.148324	0.148123	0.147933	0.147752	0.147578	0.147412	0.147253	0.147099
150.089	103.125	3.04832	4.1236	5.464	211.2	0.180325	0.178123	0.175962	0.173855	0.171811	0.169837	0.167941	0.166129	0.164404	0.162768	0.161223	0.159769	0.158404	0.157129	0.155937	0.154828	0.153799	0.152844	0.151962	0.151146	0.150392	0.149697	0.149057	0.148468	0.147925	0.147425	0.146963	0.146537	0.146143	0.145778	0.145439	0.145123	0.144829	0.144554	0.144294	0.144049	0.143816	0.143596	0.143386	0.143185	0.142991	0.142805	0.142625	0.142451
68.56	233.265	1.58433	3.828	7.336	188	0.172578	0.170648	0.168752	0.166902	0.165105	0.16337	0.1617	0.160104	0.158584	0.157142	0.155779	0.154496	0.153292	0.152165	0.151115	0.150138	0.14923	0.148389	0.14761	0.146891	0.146228	0.145617	0.145055	0.144538	0.144062	0.143624	0.143221	0.14285	0.142508	0.142192	0.1419	0.141629	0.141375	0.141138	0.140915	0.140706	0.140506	0.140315	0.140133	0.139959	0.139792	0.139631	0.139476	0.139327
86.533	298.326	2.93322	5.456	7.512	273	0.187944	0.185675	0.183449	0.181277	0.179169	0.177132	0.175172	0.173298	0.171511	0.169815	0.168211	0.166701	0.165284	0.163959	0.162722	0.16157	0.1605	0.15951	0.158594	0.157748	0.156967	0.156247	0.155585	0.154976	0.154415	0.153898	0.153422	0.152983	0.152577	0.152201	0.151852	0.151528	0.151225	0.150942	0.150675	0.150423	0.150184	0.149958	0.149743	0.149537	0.149339	0.14915	0.148968	0.148793
57.4444	223.537	2.81637	3.828	7.48	232	0.178066	0.175853	0.173682	0.171564	0.169509	0.167524	0.165617	0.163792	0.162054	0.160405	0.158845	0.157376	0.155995	0.154703	0.153495	0.152368	0.151321	0.150349	0.149448	0.148615	0.147843	0.147131	0.146475	0.14587	0.145311	0.144796	0.14432	0.14388	0.143471	0.143092	0.142739	0.142409	0.1421	0.14181	0.141535	0.141275	0.141027	0.140792	0.140566	0.14035	0.140141	0.13994	0.139745	0.139556
72.0273	226.512	2.89547	4.092	6.184	211.2	0.185716	0.183614	0.181551	0.179539	0.177586	0.1757	0.173887	0.172154	0.170503	0.168939	0.167461	0.16607	0.164766	0.163546	0.162409	0.161351	0.16037	0.159461	0.158621	0.157847	0.157133	0.156476	0.155872	0.155316	0.154805	0.154335	0.153903	0.153506	0.153139	0.152801	0.152489	0.1522	0.15193	0.151678	0.151441	0.151219	0.15101	0.150811	0.150624	0.150445	0.150274	0.150112	0.149956	0.149807
92.6252	290.507	3.30967	4.62	7.512	237.6	0.178334	0.176255	0.174215	0.172224	0.170293	0.168428	0.166636	0.164924	0.163292	0.161744	0.160282	0.158907	0.157617	0.156411	0.155285	0.154237	0.153265	0.152364	0.151531	0.150762	0.150053	0.149398	0.148796	0.148241	0.14773	0.147259	0.146825	0.146424	0.146053	0.14571	0.145392	0.145096	0.144819	0.144559	0.144315	0.144084	0.143865	0.143657	0.143459	0.143269	0.143086	0.142911	0.142741	0.142577
66.9481	224.848	1.76405	4.092	6.704	183	0.180292	0.177948	0.17565	0.173412	0.171242	0.169148	0.167138	0.165214	0.163383	0.161647	0.160007	0.158463	0.157013	0.155657	0.154391	0.153213	0.152117	0.151098	0.150153	0.149278	0.14847	0.147726	0.14704	0.146406	0.145821	0.145281	0.144783	0.144321	0.143893	0.143494	0.143123	0.142776	0.14245	0.142144	0.141855	0.141581	0.14132	0.141072	0.140834	0.140607	0.140388	0.140178	0.139975	0.139778
46.2583	227.643	3.17304	3.036	8.492	296	0.175913	0.173791	0.171709	0.169679	0.167709	0.165807	0.163981	0.162235	0.160572	0.158997	0.157508	0.156107	0.154793	0.153563	0.152415	0.151345	0.150353	0.149432	0.148581	0.147794	0.147067	0.146396	0.145776	0.145206	0.14468	0.144194	0.143745	0.14333	0.142945	0.142587	0.142255	0.141945	0.141654	0.14138	0.141121	0.140876	0.140644	0.140423	0.140212	0.140009	0.139814	0.139626	0.139445	0.13927
70.7215	128.7	1.68269	3.564	6.932	264	0.192322	0.190031	0.187781	0.185587	0.183458	0.181402	0.179429	0.177543	0.175748	0.174048	0.172442	0.170932	0.169517	0.168196	0.166963	0.165818	0.164756	0.163774	0.162866	0.16203	0.161259	0.160551	0.159899	0.159302	0.158753	0.158249	0.157786	0.15736	0.156967	0.156606	0.156271	0.155962	0.155676	0.155408	0.155158	0.154922	0.1547	0.154491	0.154293	0.154105	0.153925	0.153753	0.153588	0.15343
54.176	114.52	2.73437	4.563	11.2535	264	0.180049	0.178009	0.176005	0.17405	0.172154	0.170323	0.168565	0.166885	0.165286	0.163771	0.162341	0.160998	0.15974	0.158565	0.15747	0.156454	0.155512	0.154641	0.153838	0.153097	0.152416	0.15179	0.151214	0.150685	0.150199	0.149752	0.149341	0.148962	0.148611	0.148287	0.147986	0.147707	0.147446	0.147202	0.146974	0.146759	0.146557	0.146365	0.146184	0.146011	0.145846	0.145689	0.145538	0.145394
68.2355	197.871	1.99279	5.148	10.884	298	0.183118	0.180839	0.178601	0.176419	0.174301	0.172255	0.170289	0.168409	0.166617	0.164917	0.163311	0.161797	0.160376	0.159048	0.157806	0.156651	0.155578	0.154583	0.153661	0.152811	0.152023	0.151299	0.150632	0.150018	0.149452	0.148931	0.148452	0.148008	0.147597	0.147216	0.146863	0.146534	0.146226	0.145937	0.145664	0.145406	0.145161	0.144928	0.144706	0.144493	0.144286	0.144089	0.143897	0.143712
107.538	299.467	1.73906	3.828	4.596	290.4	0.183216	0.181026	0.178878	0.176782	0.174747	0.172783	0.170896	0.16909	0.16737	0.165739	0.164197	0.162746	0.161385	0.16011	0.158921	0.157813	0.156785	0.155832	0.15495	0.154136	0.153385	0.152691	0.152053	0.151466	0.150926	0.150429	0.149971	0.149548	0.149158	0.148796	0.148462	0.148151	0.14786	0.147588	0.147332	0.147091	0.146862	0.146645	0.146439	0.146242	0.146053	0.145873	0.145699	0.145533
57.2084	170.127	3.24525	5.148	6.472	290.4	0.179339	0.177146	0.174995	0.172896	0.17086	0.168894	0.167006	0.1652	0.163481	0.161851	0.16031	0.15886	0.157499	0.156227	0.155039	0.153932	0.152905	0.151953	0.151073	0.15026	0.149509	0.148816	0.14818	0.147595	0.147055	0.146559	0.146101	0.145678	0.145287	0.144925	0.144589	0.144276	0.143984	0.14371	0.143452	0.143208	0.142977	0.142759	0.14255	0.142351	0.142159	0.141976	0.1418	0.14163
78.0103	222.069	1.81548	3.828	8.492	211.2	0.180309	0.178088	0.175907	0.173779	0.171714	0.16972	0.167804	0.165971	0.164224	0.162568	0.161001	0.159525	0.15814	0.156844	0.155633	0.154506	0.153457	0.152485	0.151585	0.150752	0.149982	0.149271	0.148617	0.148014	0.147457	0.146945	0.146472	0.146034	0.145628	0.145252	0.144903	0.144577	0.144272	0.143986	0.143715	0.143459	0.143215	0.142984	0.142762	0.14255	0.142345	0.142148	0.141957	0.141773
66.8533	181.366	1.59656	3.564	5.636	223	0.185411	0.183176	0.180983	0.178844	0.176768	0.174764	0.172838	0.170996	0.16924	0.167574	0.165998	0.164514	0.16312	0.161815	0.160594	0.159457	0.1584	0.157419	0.15651	0.155669	0.154892	0.154174	0.153514	0.152905	0.152344	0.151828	0.151353	0.150915	0.150509	0.150134	0.149787	0.149464	0.149163	0.148881	0.148616	0.148364	0.148127	0.147902	0.147688	0.147483	0.147285	0.147095	0.146912	0.146735
42.2488	149.442	2.5034	3.828	12.876	298	0.1829	0.180741	0.178623	0.176556	0.17455	0.172613	0.170751	0.168969	0.167272	0.165662	0.16414	0.162709	0.161366	0.16011	0.158938	0.157847	0.156835	0.155898	0.155031	0.154231	0.153493	0.152813	0.152187	0.151612	0.151083	0.150595	0.150147	0.149735	0.149353	0.149001	0.148675	0.148373	0.148092	0.147829	0.147582	0.14735	0.147129	0.146921	0.146723	0.146534	0.146352	0.146178	0.14601	0.145848
89.1991	217.104	2.67745	4.092	7.048	142	0.160428	0.158673	0.156949	0.155267	0.153633	0.152055	0.150538	0.149086	0.147703	0.146391	0.145152	0.143985	0.14289	0.141865	0.140908	0.140017	0.13919	0.138423	0.137714	0.137059	0.136455	0.135899	0.135387	0.134917	0.134484	0.134086	0.133721	0.133385	0.133075	0.132789	0.132525	0.13228	0.132052	0.131839	0.131639	0.13145	0.131272	0.131102	0.130942	0.130789	0.130642	0.130502	0.130367	0.130237
87.2586	345.125	3.14777	3.036	7.076	195	0.167262	0.165404	0.163581	0.161801	0.160075	0.15841	0.15681	0.155283	0.15383	0.152453	0.151155	0.149935	0.14879	0.14772	0.146724	0.145798	0.14494	0.144145	0.143411	0.142735	0.142114	0.141542	0.141017	0.140536	0.140094	0.13969	0.139319	0.138979	0.138666	0.138379	0.138114	0.137869	0.137642	0.137432	0.137236	0.137053	0.136879	0.136717	0.136562	0.136416	0.136276	0.136143	0.136015	0.135892
82.1873	205.385	2.31135	2.772	6.528	187	0.171878	0.169983	0.168122	0.166306	0.164543	0.162841	0.161205	0.159642	0.158155	0.156744	0.155414	0.154162	0.152989	0.151893	0.150871	0.149922	0.149041	0.148225	0.147472	0.146779	0.146142	0.145555	0.145017	0.144523	0.144071	0.143656	0.143277	0.142928	0.142608	0.142313	0.142042	0.141791	0.141559	0.141343	0.141142	0.140953	0.140775	0.140606	0.140447	0.140296	0.140153	0.140016	0.139884	0.139759
92.2592	231.745	1.81743	3.564	6.76	189	0.168188	0.166289	0.164424	0.162604	0.160837	0.15913	0.15749	0.155923	0.154431	0.153017	0.151683	0.150429	0.149253	0.148155	0.147132	0.146181	0.145301	0.144486	0.143735	0.143043	0.142405	0.141818	0.141279	0.140785	0.14033	0.139914	0.13953	0.139178	0.138854	0.138555	0.138279	0.138024	0.137787	0.137567	0.137362	0.13717	0.136989	0.136819	0.136659	0.136507	0.136364	0.136228	0.136097	0.135972
76.4575	209.257	0.900161	2.244	6.588	237.6	0.169629	0.167757	0.165918	0.164122	0.162378	0.160693	0.159074	0.157525	0.156049	0.154649	0.153327	0.152082	0.150914	0.149821	0.148802	0.147854	0.146974	0.146158	0.145405	0.144711	0.144071	0.143482	0.142941	0.142444	0.141988	0.141569	0.141185	0.140831	0.140505	0.140206	0.139928	0.139672	0.139433	0.139211	0.139003	0.138807	0.138622	0.138448	0.138283	0.138126	0.137976	0.137834	0.137698	0.137568
83.6678	205.146	3.23365	2.772	8.52	243	0.164524	0.162702	0.160913	0.159166	0.15747	0.155832	0.154258	0.152754	0.151321	0.149962	0.148679	0.147473	0.146341	0.145283	0.144298	0.143381	0.14253	0.141742	0.141014	0.140343	0.139724	0.139156	0.138633	0.138153	0.137712	0.137309	0.136938	0.136598	0.136284	0.135996	0.13573	0.135484	0.135256	0.135043	0.134844	0.134658	0.134482	0.134316	0.134159	0.134009	0.133867	0.133731	0.1336	0.133475
71.6022	224.322	1.54073	2.508	8.492	169	0.168586	0.1668	0.165045	0.163331	0.161665	0.160057	0.158509	0.157029	0.155618	0.154279	0.153015	0.151825	0.150708	0.149662	0.148687	0.147781	0.146939	0.14616	0.14544	0.144776	0.144166	0.143604	0.143089	0.142615	0.142182	0.141784	0.141419	0.141084	0.140775	0.140492	0.140231	0.139991	0.139768	0.13956	0.139367	0.139185	0.139014	0.138853	0.1387	0.138554	0.138415	0.138283	0.138155	0.138033
75.099	307.388	2.38177	2.508	6.528	196	0.157984	0.156267	0.154581	0.152935	0.151336	0.149792	0.148308	0.14689	0.145538	0.144257	0.143047	0.141911	0.140846	0.139851	0.138924	0.138064	0.137266	0.136529	0.135849	0.135222	0.134646	0.134116	0.133631	0.133185	0.132776	0.132401	0.132058	0.131742	0.131452	0.131185	0.130939	0.130713	0.130502	0.130306	0.130123	0.129952	0.12979	0.129638	0.129494	0.129357	0.129227	0.129102	0.128983	0.128868
90.1698	208.236	1.304	1.98	6.184	243	0.169962	0.168032	0.166138	0.16429	0.162498	0.160768	0.159106	0.157519	0.156008	0.154575	0.153224	0.151953	0.150761	0.149645	0.148605	0.147638	0.14674	0.145908	0.145139	0.144429	0.143774	0.143171	0.142616	0.142107	0.141638	0.141209	0.140814	0.14045	0.140116	0.139808	0.139524	0.13926	0.139016	0.138788	0.138576	0.138377	0.138189	0.138011	0.137843	0.137684	0.137532	0.137387	0.137247	0.137114
77.9649	244.518	4.304	1.98	6.328	256	0.168617	0.166792	0.164998	0.163247	0.161547	0.159905	0.158329	0.156822	0.155387	0.154028	0.152745	0.151539	0.150409	0.149353	0.14837	0.147458	0.146612	0.145831	0.145109	0.144445	0.143834	0.143273	0.142758	0.142285	0.141851	0.141454	0.141089	0.140752	0.140441	0.140154	0.139891	0.139647	0.139421	0.139211	0.139015	0.138832	0.138659	0.138497	0.138343	0.138196	0.138057	0.137925	0.137798	0.137676
82.7145	243.918	2.9796	2.244	6.472	232	0.171834	0.169948	0.168096	0.166287	0.164532	0.162837	0.161208	0.159652	0.158171	0.156767	0.155443	0.154199	0.153032	0.151943	0.150929	0.149988	0.149117	0.148312	0.147571	0.146889	0.146263	0.14569	0.145165	0.144684	0.144245	0.143844	0.143477	0.143141	0.142833	0.142551	0.142291	0.142051	0.141828	0.14162	0.141425	0.141243	0.141071	0.140908	0.140754	0.140607	0.140467	0.140333	0.140205	0.140082
76.5293	238.487	4.4796	2.772	8.336	186	0.170077	0.168298	0.166552	0.164845	0.163188	0.161588	0.16005	0.15858	0.157178	0.15585	0.154596	0.153417	0.15231	0.151275	0.15031	0.149413	0.148581	0.14781	0.147098	0.146441	0.145837	0.145281	0.144771	0.144304	0.143875	0.143482	0.143123	0.142793	0.142489	0.142211	0.141957	0.141722	0.141505	0.141304	0.141116	0.14094	0.140776	0.140621	0.140475	0.140337	0.140205	0.140079	0.139959	0.139844
81.599	286.884	2.00148	3.564	9.992	265	0.162266	0.160328	0.158425	0.15657	0.15477	0.153033	0.151364	0.149769	0.14825	0.14681	0.145451	0.144173	0.142976	0.141856	0.140812	0.139841	0.138941	0.138109	0.13734	0.136631	0.135977	0.135375	0.134822	0.134313	0.133846	0.133416	0.133021	0.132657	0.13232	0.13201	0.131723	0.131457	0.131209	0.130979	0.130764	0.130561	0.13037	0.130189	0.130018	0.129856	0.129701	0.129554	0.129412	0.129276
99.6613	308.132	2.12394	3.3	5.028	241	0.168001	0.16606	0.164154	0.162294	0.160489	0.158745	0.157069	0.155466	0.15394	0.152493	0.151127	0.149842	0.148639	0.147512	0.146463	0.145488	0.144584	0.143748	0.142977	0.142266	0.141612	0.14101	0.140456	0.139949	0.139484	0.139057	0.138666	0.138306	0.137976	0.137673	0.137395	0.137138	0.136901	0.136681	0.136477	0.136286	0.136107	0.135939	0.13578	0.13563	0.135487	0.135351	0.13522	0.135094
80.89	292.032	2.69192	3.3	9.256	264	0.170575	0.168732	0.166923	0.165156	0.163441	0.161785	0.160193	0.158671	0.157222	0.155847	0.15455	0.153331	0.152187	0.151118	0.150123	0.149199	0.148343	0.147551	0.146821	0.14615	0.145533	0.144968	0.14445	0.143976	0.143543	0.143147	0.142786	0.142456	0.142154	0.141877	0.141624	0.141391	0.141177	0.140978	0.140794	0.140622	0.14046	0.140309	0.140168	0.140033	0.139907	0.139787	0.139673	0.139565
86.0042	262.751	2.81852	2.244	10.768	230	0.159244	0.157464	0.155715	0.154008	0.152352	0.150752	0.149215	0.147748	0.146351	0.145028	0.14378	0.142607	0.141507	0.140479	0.139522	0.138634	0.13781	0.137047	0.136344	0.135696	0.135101	0.134553	0.13405	0.13359	0.133168	0.132782	0.132427	0.132102	0.131804	0.131529	0.131276	0.131041	0.130824	0.130621	0.130431	0.130253	0.130085	0.129926	0.129776	0.129633	0.129495	0.129365	0.129239	0.129118
74.2905	251.167	0.736207	3.564	10.364	323	0.159329	0.157606	0.155914	0.154263	0.152659	0.15111	0.149622	0.148201	0.146847	0.145563	0.144352	0.143214	0.142147	0.14115	0.140222	0.139361	0.138562	0.137824	0.137143	0.136516	0.13594	0.13541	0.134924	0.134478	0.13407	0.133695	0.133352	0.133036	0.132743	0.132475	0.132227	0.131998	0.131784	0.131586	0.1314	0.131225	0.13106	0.130905	0.130757	0.130618	0.130484	0.130357	0.130235	0.130119
120.256	292.532	0.948099	3.564	14.024	237.6	0.168941	0.166981	0.165058	0.163182	0.161362	0.159606	0.157919	0.156307	0.154773	0.153319	0.151946	0.150655	0.149444	0.148311	0.147254	0.146273	0.145362	0.144518	0.14374	0.143023	0.142362	0.141755	0.141198	0.140689	0.140221	0.139795	0.139404	0.139045	0.138717	0.138415	0.138138	0.137882	0.137645	0.137426	0.137223	0.137032	0.136853	0.136684	0.136524	0.136373	0.136229	0.136091	0.135959	0.135833
76.6122	293.263	3.00924	2.772	12.064	264	0.166502	0.164662	0.162854	0.161089	0.159374	0.157718	0.156126	0.154604	0.153154	0.151778	0.15048	0.14926	0.148116	0.147047	0.146052	0.145128	0.144272	0.14348	0.142751	0.14208	0.141464	0.140898	0.140378	0.139903	0.139468	0.139069	0.138703	0.138367	0.138057	0.137772	0.137508	0.137264	0.137037	0.136826	0.136629	0.136444	0.13627	0.136107	0.135952	0.135805	0.135667	0.135536	0.135409	0.13529
73.3645	282.407	3.31608	3.3	6.82	296	0.159248	0.157537	0.155858	0.154218	0.152625	0.151087	0.14961	0.148198	0.146854	0.14558	0.144378	0.143248	0.142189	0.141199	0.140278	0.139422	0.138627	0.137892	0.137214	0.136588	0.136011	0.135482	0.134995	0.134548	0.134138	0.133762	0.133417	0.1331	0.132809	0.132541	0.132295	0.132068	0.131857	0.131661	0.131478	0.131306	0.131145	0.130993	0.13085	0.130713	0.130583	0.13046	0.130341	0.130227
80.9344	246.804	3.289	2.772	9.444	264	0.15655	0.154841	0.153162	0.151524	0.149933	0.148396	0.14692	0.145508	0.144164	0.142889	0.141685	0.140554	0.139493	0.138502	0.137577	0.136718	0.135921	0.135182	0.1345	0.133871	0.133291	0.132757	0.132266	0.131814	0.131399	0.131018	0.130669	0.130348	0.130052	0.12978	0.129528	0.129296	0.12908	0.128879	0.12869	0.128513	0.128345	0.128187	0.128036	0.127892	0.127754	0.127621	0.127494	0.127371
65.251	190.081	3.94475	2.772	9.196	198	0.144345	0.14286	0.1414	0.139975	0.138591	0.137254	0.135969	0.134741	0.13357	0.13246	0.131413	0.130427	0.129503	0.128637	0.12783	0.12708	0.126383	0.125738	0.125142	0.124592	0.124085	0.12362	0.123193	0.122801	0.122442	0.122114	0.121812	0.121534	0.121279	0.121044	0.120826	0.120625	0.120437	0.120261	0.120097	0.119942	0.119795	0.119656	0.119523	0.119396	0.119274	0.119157	0.119044	0.118935
71.6152	226.175	3.53933	2.772	8.972	223	0.149921	0.148307	0.146722	0.145175	0.143673	0.142223	0.140829	0.139496	0.138227	0.137024	0.135888	0.134819	0.133816	0.132879	0.132005	0.131192	0.130438	0.129739	0.129095	0.1285	0.127954	0.127452	0.126991	0.126567	0.126179	0.125824	0.125498	0.125199	0.124923	0.124669	0.124433	0.124216	0.124013	0.123824	0.123646	0.12348	0.123323	0.123174	0.123032	0.122898	0.122768	0.122644	0.122524	0.122409
123.114	245.454	2.84607	2.244	9.241	240	0.158732	0.156941	0.155183	0.153468	0.151804	0.150196	0.148652	0.147176	0.14577	0.144437	0.143179	0.141995	0.140883	0.139843	0.138874	0.137972	0.137135	0.136359	0.135642	0.134981	0.134372	0.133812	0.133297	0.132826	0.132393	0.131996	0.131632	0.131297	0.130989	0.130705	0.130443	0.1302	0.129974	0.129763	0.129566	0.129379	0.129203	0.129035	0.128875	0.128722	0.128575	0.128434	0.128297	0.128166
102.244	346.167	3.2887	3.4256	9.608	199	0.148809	0.147214	0.145648	0.144119	0.142635	0.141201	0.139823	0.138505	0.137249	0.136059	0.134935	0.133877	0.132884	0.131955	0.131089	0.130283	0.129535	0.128841	0.128201	0.12761	0.127065	0.126565	0.126106	0.125684	0.125297	0.124943	0.124618	0.12432	0.124046	0.123794	0.12356	0.123343	0.123141	0.122952	0.122775	0.122608	0.122449	0.122298	0.122153	0.122016	0.121883	0.121755	0.121632	0.121513
102.453	323.948	3.7851	4.356	7.772	203	0.150132	0.148587	0.147068	0.145584	0.144142	0.14275	0.141411	0.140131	0.138911	0.137755	0.136665	0.135638	0.134676	0.133777	0.132939	0.13216	0.131438	0.130771	0.130155	0.129587	0.129065	0.128585	0.128144	0.12774	0.127369	0.127029	0.126717	0.12643	0.126165	0.125922	0.125696	0.125487	0.125292	0.12511	0.124939	0.124778	0.124627	0.124483	0.124346	0.124216	0.124091	0.123973	0.123858	0.123748
106.914	322.678	3.41904	4.62	7.844	159	0.15732	0.155672	0.154051	0.152467	0.15093	0.149444	0.148016	0.14665	0.145348	0.144113	0.142946	0.141848	0.140817	0.139853	0.138953	0.138117	0.13734	0.13662	0.135956	0.135343	0.134778	0.134259	0.133783	0.133346	0.132945	0.132579	0.132244	0.131936	0.131654	0.131396	0.131158	0.130939	0.130734	0.130544	0.130366	0.130199	0.130042	0.129892	0.12975	0.129614	0.129484	0.12936	0.12924	0.129124
95.0918	357.113	3.44183	4.62	12.256	211.2	0.147841	0.146171	0.144531	0.142931	0.14138	0.139882	0.138443	0.137068	0.13576	0.13452	0.13335	0.13225	0.131218	0.130253	0.129354	0.128518	0.127742	0.127022	0.126357	0.125743	0.125177	0.124655	0.124175	0.123732	0.123324	0.122949	0.122604	0.122286	0.121993	0.121722	0.121471	0.121238	0.121021	0.120819	0.12063	0.120451	0.120282	0.120123	0.119971	0.119826	0.119687	0.119554	0.119425	0.119301
134.964	352.124	1.77495	5.148	7.096	179	0.146783	0.145244	0.143731	0.142251	0.140813	0.139422	0.138083	0.1368	0.135577	0.134415	0.133316	0.132281	0.131309	0.1304	0.129552	0.128763	0.128031	0.127353	0.126728	0.126151	0.125621	0.125133	0.124685	0.124274	0.123896	0.12355	0.123233	0.122939	0.122668	0.122418	0.122186	0.121971	0.12177	0.121582	0.121406	0.12124	0.121083	0.120935	0.120795	0.120661	0.120533	0.12041	0.120291	0.120177
88.2971	307.881	3.49529	4.884	11.548	156	0.139928	0.138496	0.137088	0.135712	0.134376	0.133086	0.131846	0.130661	0.129532	0.128462	0.127452	0.126503	0.125612	0.12478	0.124004	0.123282	0.122614	0.121995	0.121423	0.120896	0.120412	0.119966	0.119557	0.119182	0.118838	0.118524	0.118235	0.11797	0.117725	0.117501	0.117293	0.117101	0.116922	0.116755	0.116599	0.116452	0.116313	0.116182	0.116058	0.115939	0.115825	0.115717	0.115612	0.115512
119.831	362.953	3.07491	4.356	8.65	280	0.154419	0.15274	0.15109	0.149479	0.147913	0.146401	0.144946	0.143554	0.142228	0.140969	0.13978	0.13866	0.137609	0.136627	0.135711	0.134858	0.134068	0.133336	0.132659	0.132036	0.131462	0.130935	0.13045	0.130004	0.129594	0.129219	0.128874	0.128557	0.128264	0.127995	0.127747	0.127517	0.127303	0.127103	0.126916	0.12674	0.126575	0.126418	0.12627	0.126128	0.125993	0.125863	0.125738	0.125618
91.9161	355.251	2.20519	4.62	13.772	184.8	0.144404	0.142929	0.141478	0.140059	0.138681	0.137349	0.136068	0.134842	0.133674	0.132565	0.131516	0.130528	0.129601	0.128734	0.127925	0.127173	0.126474	0.125827	0.12523	0.124679	0.124173	0.123707	0.12328	0.122888	0.12253	0.122202	0.121902	0.121626	0.121371	0.121138	0.120922	0.120723	0.120537	0.120365	0.120204	0.120053	0.119912	0.119778	0.119651	0.119531	0.119417	0.119308	0.119202	0.119101
122.477	346.549	2.62206	3.564	13.6	148	0.146577	0.145005	0.143461	0.141954	0.14049	0.139077	0.137718	0.13642	0.135183	0.134011	0.132904	0.131863	0.130887	0.129975	0.129125	0.128336	0.127605	0.126928	0.126303	0.125728	0.125198	0.124711	0.124264	0.123854	0.123477	0.123132	0.122815	0.122523	0.122253	0.122004	0.121775	0.121562	0.121365	0.121181	0.121009	0.120847	0.120694	0.120551	0.120414	0.120284	0.12016	0.120041	0.119926	0.119816
[truncated: 4,156 more columns]
